# Supplementary material for: Enantioselective Hydration of Non-CoA Enoyl-Thioesters by Enoyl-CoA Hydratase (ECH): Activation of the Active Site Oxyanion Hole with 3′,5′-Adenosine-Diphosphate Enables Competent Catalysis
Source: JACS Au. 2026 Mar 23;6(4):2464–72. doi: 10.1021/jacsau.6c00054 (PMC13126182; doi:10.1021/jacsau.6c00054)
Supplement: Supplementary file 2 [file au6c00054_si_002.zip]

Archive with 7,626 entries (7,134 files):
- NMR fair data_PKM_09012026/
- __MACOSX/._NMR fair data_PKM_09012026
- NMR fair data_PKM_09012026/.DS_Store
- __MACOSX/NMR fair data_PKM_09012026/._.DS_Store
- NMR fair data_PKM_09012026/NMR/
- __MACOSX/NMR fair data_PKM_09012026/._NMR
- NMR fair data_PKM_09012026/Metadata for NMR_PKM_19122025.docx
- __MACOSX/NMR fair data_PKM_09012026/._Metadata for NMR_PKM_19122025.docx
- NMR fair data_PKM_09012026/NMR/S9c/
- __MACOSX/NMR fair data_PKM_09012026/NMR/._S9c
- NMR fair data_PKM_09012026/NMR/6f/
- __MACOSX/NMR fair data_PKM_09012026/NMR/._6f
- NMR fair data_PKM_09012026/NMR/6a/
- __MACOSX/NMR fair data_PKM_09012026/NMR/._6a
- NMR fair data_PKM_09012026/NMR/6h/
- __MACOSX/NMR fair data_PKM_09012026/NMR/._6h
- NMR fair data_PKM_09012026/NMR/S31b/
- __MACOSX/NMR fair data_PKM_09012026/NMR/._S31b
- NMR fair data_PKM_09012026/NMR/S9b/
- __MACOSX/NMR fair data_PKM_09012026/NMR/._S9b
- NMR fair data_PKM_09012026/NMR/6i/
- __MACOSX/NMR fair data_PKM_09012026/NMR/._6i
- NMR fair data_PKM_09012026/NMR/6g/
- __MACOSX/NMR fair data_PKM_09012026/NMR/._6g
- NMR fair data_PKM_09012026/NMR/S29b/
- __MACOSX/NMR fair data_PKM_09012026/NMR/._S29b
- NMR fair data_PKM_09012026/NMR/.DS_Store
- __MACOSX/NMR fair data_PKM_09012026/NMR/._.DS_Store
- NMR fair data_PKM_09012026/NMR/S23b/
- __MACOSX/NMR fair data_PKM_09012026/NMR/._S23b
- NMR fair data_PKM_09012026/NMR/S20b/
- __MACOSX/NMR fair data_PKM_09012026/NMR/._S20b
- NMR fair data_PKM_09012026/NMR/S27d/
- __MACOSX/NMR fair data_PKM_09012026/NMR/._S27d
- NMR fair data_PKM_09012026/NMR/S27c/
- __MACOSX/NMR fair data_PKM_09012026/NMR/._S27c
- NMR fair data_PKM_09012026/NMR/26a/
- __MACOSX/NMR fair data_PKM_09012026/NMR/._26a
- NMR fair data_PKM_09012026/NMR/S24b/
- __MACOSX/NMR fair data_PKM_09012026/NMR/._S24b
- NMR fair data_PKM_09012026/NMR/S27b/
- __MACOSX/NMR fair data_PKM_09012026/NMR/._S27b
- NMR fair data_PKM_09012026/NMR/S28a/
- __MACOSX/NMR fair data_PKM_09012026/NMR/._S28a
- NMR fair data_PKM_09012026/NMR/S27e/
- __MACOSX/NMR fair data_PKM_09012026/NMR/._S27e
- NMR fair data_PKM_09012026/NMR/4e/
- __MACOSX/NMR fair data_PKM_09012026/NMR/._4e
- NMR fair data_PKM_09012026/NMR/4b/
- __MACOSX/NMR fair data_PKM_09012026/NMR/._4b
- NMR fair data_PKM_09012026/NMR/S13b/
- __MACOSX/NMR fair data_PKM_09012026/NMR/._S13b
- NMR fair data_PKM_09012026/NMR/4k/
- __MACOSX/NMR fair data_PKM_09012026/NMR/._4k
- NMR fair data_PKM_09012026/NMR/6'i/
- __MACOSX/NMR fair data_PKM_09012026/NMR/._6'i
- NMR fair data_PKM_09012026/NMR/S19b/
- __MACOSX/NMR fair data_PKM_09012026/NMR/._S19b
- NMR fair data_PKM_09012026/NMR/S7b/
- __MACOSX/NMR fair data_PKM_09012026/NMR/._S7b
- NMR fair data_PKM_09012026/NMR/6'g/
- __MACOSX/NMR fair data_PKM_09012026/NMR/._6'g
- NMR fair data_PKM_09012026/NMR/S10b/
- __MACOSX/NMR fair data_PKM_09012026/NMR/._S10b
- NMR fair data_PKM_09012026/NMR/4j/
- __MACOSX/NMR fair data_PKM_09012026/NMR/._4j
- NMR fair data_PKM_09012026/NMR/S30a/
- __MACOSX/NMR fair data_PKM_09012026/NMR/._S30a
- NMR fair data_PKM_09012026/NMR/4c/
- __MACOSX/NMR fair data_PKM_09012026/NMR/._4c
- NMR fair data_PKM_09012026/NMR/4d/
- __MACOSX/NMR fair data_PKM_09012026/NMR/._4d
- NMR fair data_PKM_09012026/NMR/6'a/
- __MACOSX/NMR fair data_PKM_09012026/NMR/._6'a
- NMR fair data_PKM_09012026/NMR/6'f/
- __MACOSX/NMR fair data_PKM_09012026/NMR/._6'f
- NMR fair data_PKM_09012026/NMR/6'h/
- __MACOSX/NMR fair data_PKM_09012026/NMR/._6'h
- NMR fair data_PKM_09012026/NMR/S11b/
- __MACOSX/NMR fair data_PKM_09012026/NMR/._S11b
- NMR fair data_PKM_09012026/NMR/6b/
- __MACOSX/NMR fair data_PKM_09012026/NMR/._6b
- NMR fair data_PKM_09012026/NMR/6e/
- __MACOSX/NMR fair data_PKM_09012026/NMR/._6e
- NMR fair data_PKM_09012026/NMR/6k/
- __MACOSX/NMR fair data_PKM_09012026/NMR/._6k
- NMR fair data_PKM_09012026/NMR/6j/
- __MACOSX/NMR fair data_PKM_09012026/NMR/._6j
- NMR fair data_PKM_09012026/NMR/S12b/
- __MACOSX/NMR fair data_PKM_09012026/NMR/._S12b
- NMR fair data_PKM_09012026/NMR/6d/
- __MACOSX/NMR fair data_PKM_09012026/NMR/._6d
- NMR fair data_PKM_09012026/NMR/6c/
- __MACOSX/NMR fair data_PKM_09012026/NMR/._6c
- NMR fair data_PKM_09012026/NMR/S6b/
- __MACOSX/NMR fair data_PKM_09012026/NMR/._S6b
- NMR fair data_PKM_09012026/NMR/S9a/
- __MACOSX/NMR fair data_PKM_09012026/NMR/._S9a
- NMR fair data_PKM_09012026/NMR/S25c/
- __MACOSX/NMR fair data_PKM_09012026/NMR/._S25c
- NMR fair data_PKM_09012026/NMR/S25d/
- __MACOSX/NMR fair data_PKM_09012026/NMR/._S25d
- NMR fair data_PKM_09012026/NMR/S26c/
- __MACOSX/NMR fair data_PKM_09012026/NMR/._S26c
- NMR fair data_PKM_09012026/NMR/7'a/
- __MACOSX/NMR fair data_PKM_09012026/NMR/._7'a
- NMR fair data_PKM_09012026/NMR/S25b/
- __MACOSX/NMR fair data_PKM_09012026/NMR/._S25b
- NMR fair data_PKM_09012026/NMR/S24a/
- __MACOSX/NMR fair data_PKM_09012026/NMR/._S24a
- NMR fair data_PKM_09012026/NMR/S21b/
- __MACOSX/NMR fair data_PKM_09012026/NMR/._S21b
- NMR fair data_PKM_09012026/NMR/S22b/
- __MACOSX/NMR fair data_PKM_09012026/NMR/._S22b
- NMR fair data_PKM_09012026/NMR/6'j/
- __MACOSX/NMR fair data_PKM_09012026/NMR/._6'j
- NMR fair data_PKM_09012026/NMR/S8b/
- __MACOSX/NMR fair data_PKM_09012026/NMR/._S8b
- NMR fair data_PKM_09012026/NMR/6'c/
- __MACOSX/NMR fair data_PKM_09012026/NMR/._6'c
- NMR fair data_PKM_09012026/NMR/6'd/
- __MACOSX/NMR fair data_PKM_09012026/NMR/._6'd
- NMR fair data_PKM_09012026/NMR/4a/
- __MACOSX/NMR fair data_PKM_09012026/NMR/._4a
- NMR fair data_PKM_09012026/NMR/S30c/
- __MACOSX/NMR fair data_PKM_09012026/NMR/._S30c
- NMR fair data_PKM_09012026/NMR/4f/
- __MACOSX/NMR fair data_PKM_09012026/NMR/._4f
- NMR fair data_PKM_09012026/NMR/4h/
- __MACOSX/NMR fair data_PKM_09012026/NMR/._4h
- NMR fair data_PKM_09012026/NMR/3/
- __MACOSX/NMR fair data_PKM_09012026/NMR/._3
- NMR fair data_PKM_09012026/NMR/S8d/
- __MACOSX/NMR fair data_PKM_09012026/NMR/._S8d
- NMR fair data_PKM_09012026/NMR/6'e/
- __MACOSX/NMR fair data_PKM_09012026/NMR/._6'e
- NMR fair data_PKM_09012026/NMR/S8c/
- __MACOSX/NMR fair data_PKM_09012026/NMR/._S8c
- NMR fair data_PKM_09012026/NMR/6'b/
- __MACOSX/NMR fair data_PKM_09012026/NMR/._6'b
- NMR fair data_PKM_09012026/NMR/6'k/
- __MACOSX/NMR fair data_PKM_09012026/NMR/._6'k
- NMR fair data_PKM_09012026/NMR/4i/
- __MACOSX/NMR fair data_PKM_09012026/NMR/._4i
- NMR fair data_PKM_09012026/NMR/S1b/
- __MACOSX/NMR fair data_PKM_09012026/NMR/._S1b
- NMR fair data_PKM_09012026/NMR/4g/
- __MACOSX/NMR fair data_PKM_09012026/NMR/._4g
- NMR fair data_PKM_09012026/NMR/S30b/
- __MACOSX/NMR fair data_PKM_09012026/NMR/._S30b
- NMR fair data_PKM_09012026/NMR/S9c/1H/
- __MACOSX/NMR fair data_PKM_09012026/NMR/S9c/._1H
- NMR fair data_PKM_09012026/NMR/6f/13C/
- __MACOSX/NMR fair data_PKM_09012026/NMR/6f/._13C
- NMR fair data_PKM_09012026/NMR/6f/1H/
- __MACOSX/NMR fair data_PKM_09012026/NMR/6f/._1H
- NMR fair data_PKM_09012026/NMR/6a/13C/
- __MACOSX/NMR fair data_PKM_09012026/NMR/6a/._13C
- NMR fair data_PKM_09012026/NMR/6a/1H/
- __MACOSX/NMR fair data_PKM_09012026/NMR/6a/._1H
- NMR fair data_PKM_09012026/NMR/6h/13C/
- __MACOSX/NMR fair data_PKM_09012026/NMR/6h/._13C
- NMR fair data_PKM_09012026/NMR/6h/1H/
- __MACOSX/NMR fair data_PKM_09012026/NMR/6h/._1H
- NMR fair data_PKM_09012026/NMR/S31b/13C/
- __MACOSX/NMR fair data_PKM_09012026/NMR/S31b/._13C
- NMR fair data_PKM_09012026/NMR/S31b/1H/
- __MACOSX/NMR fair data_PKM_09012026/NMR/S31b/._1H
- NMR fair data_PKM_09012026/NMR/S9b/1H/
- __MACOSX/NMR fair data_PKM_09012026/NMR/S9b/._1H
- NMR fair data_PKM_09012026/NMR/6i/13C/
- __MACOSX/NMR fair data_PKM_09012026/NMR/6i/._13C
- NMR fair data_PKM_09012026/NMR/6i/1H/
- __MACOSX/NMR fair data_PKM_09012026/NMR/6i/._1H
- NMR fair data_PKM_09012026/NMR/6g/13C/
- __MACOSX/NMR fair data_PKM_09012026/NMR/6g/._13C
- NMR fair data_PKM_09012026/NMR/6g/1H/
- __MACOSX/NMR fair data_PKM_09012026/NMR/6g/._1H
- NMR fair data_PKM_09012026/NMR/S29b/13C/
- __MACOSX/NMR fair data_PKM_09012026/NMR/S29b/._13C
- NMR fair data_PKM_09012026/NMR/S29b/1H/
- __MACOSX/NMR fair data_PKM_09012026/NMR/S29b/._1H
- NMR fair data_PKM_09012026/NMR/S23b/13C/
- __MACOSX/NMR fair data_PKM_09012026/NMR/S23b/._13C
- NMR fair data_PKM_09012026/NMR/S23b/1H/
- __MACOSX/NMR fair data_PKM_09012026/NMR/S23b/._1H
- NMR fair data_PKM_09012026/NMR/S20b/13C/
- __MACOSX/NMR fair data_PKM_09012026/NMR/S20b/._13C
- NMR fair data_PKM_09012026/NMR/S20b/1H/
- __MACOSX/NMR fair data_PKM_09012026/NMR/S20b/._1H
- NMR fair data_PKM_09012026/NMR/S27d/13C/
- __MACOSX/NMR fair data_PKM_09012026/NMR/S27d/._13C
- NMR fair data_PKM_09012026/NMR/S27d/1H/
- __MACOSX/NMR fair data_PKM_09012026/NMR/S27d/._1H
- NMR fair data_PKM_09012026/NMR/S27c/13C/
- __MACOSX/NMR fair data_PKM_09012026/NMR/S27c/._13C
- NMR fair data_PKM_09012026/NMR/S27c/1H/
- __MACOSX/NMR fair data_PKM_09012026/NMR/S27c/._1H
- NMR fair data_PKM_09012026/NMR/26a/13C/
- __MACOSX/NMR fair data_PKM_09012026/NMR/26a/._13C
- NMR fair data_PKM_09012026/NMR/26a/1H/
- __MACOSX/NMR fair data_PKM_09012026/NMR/26a/._1H
- NMR fair data_PKM_09012026/NMR/S24b/13C/
- __MACOSX/NMR fair data_PKM_09012026/NMR/S24b/._13C
- NMR fair data_PKM_09012026/NMR/S24b/1H/
- __MACOSX/NMR fair data_PKM_09012026/NMR/S24b/._1H
- NMR fair data_PKM_09012026/NMR/S27b/13C/
- __MACOSX/NMR fair data_PKM_09012026/NMR/S27b/._13C
- NMR fair data_PKM_09012026/NMR/S27b/1H/
- __MACOSX/NMR fair data_PKM_09012026/NMR/S27b/._1H
- NMR fair data_PKM_09012026/NMR/S28a/13C/
- __MACOSX/NMR fair data_PKM_09012026/NMR/S28a/._13C
- NMR fair data_PKM_09012026/NMR/S28a/1H/
- __MACOSX/NMR fair data_PKM_09012026/NMR/S28a/._1H
- NMR fair data_PKM_09012026/NMR/S27e/13C/
- __MACOSX/NMR fair data_PKM_09012026/NMR/S27e/._13C
- NMR fair data_PKM_09012026/NMR/S27e/1H/
- __MACOSX/NMR fair data_PKM_09012026/NMR/S27e/._1H
- NMR fair data_PKM_09012026/NMR/4e/13C/
- __MACOSX/NMR fair data_PKM_09012026/NMR/4e/._13C
- NMR fair data_PKM_09012026/NMR/4e/1H/
- __MACOSX/NMR fair data_PKM_09012026/NMR/4e/._1H
- NMR fair data_PKM_09012026/NMR/4b/13C/
- __MACOSX/NMR fair data_PKM_09012026/NMR/4b/._13C
- NMR fair data_PKM_09012026/NMR/4b/1H/
- __MACOSX/NMR fair data_PKM_09012026/NMR/4b/._1H
- NMR fair data_PKM_09012026/NMR/S13b/13C/
- __MACOSX/NMR fair data_PKM_09012026/NMR/S13b/._13C
- NMR fair data_PKM_09012026/NMR/S13b/1H/
- __MACOSX/NMR fair data_PKM_09012026/NMR/S13b/._1H
- NMR fair data_PKM_09012026/NMR/4k/13C/
- __MACOSX/NMR fair data_PKM_09012026/NMR/4k/._13C
- NMR fair data_PKM_09012026/NMR/4k/1H/
- __MACOSX/NMR fair data_PKM_09012026/NMR/4k/._1H
- NMR fair data_PKM_09012026/NMR/6'i/13C/
- __MACOSX/NMR fair data_PKM_09012026/NMR/6'i/._13C
- NMR fair data_PKM_09012026/NMR/6'i/1H/
- __MACOSX/NMR fair data_PKM_09012026/NMR/6'i/._1H
- NMR fair data_PKM_09012026/NMR/S19b/13C/
- __MACOSX/NMR fair data_PKM_09012026/NMR/S19b/._13C
- NMR fair data_PKM_09012026/NMR/S19b/1H/
- __MACOSX/NMR fair data_PKM_09012026/NMR/S19b/._1H
- NMR fair data_PKM_09012026/NMR/S7b/13C/
- __MACOSX/NMR fair data_PKM_09012026/NMR/S7b/._13C
- NMR fair data_PKM_09012026/NMR/S7b/1H/
- __MACOSX/NMR fair data_PKM_09012026/NMR/S7b/._1H
- NMR fair data_PKM_09012026/NMR/6'g/13C/
- __MACOSX/NMR fair data_PKM_09012026/NMR/6'g/._13C
- NMR fair data_PKM_09012026/NMR/6'g/1H/
- __MACOSX/NMR fair data_PKM_09012026/NMR/6'g/._1H
- NMR fair data_PKM_09012026/NMR/S10b/13C/
- __MACOSX/NMR fair data_PKM_09012026/NMR/S10b/._13C
- NMR fair data_PKM_09012026/NMR/S10b/1H/
- __MACOSX/NMR fair data_PKM_09012026/NMR/S10b/._1H
- NMR fair data_PKM_09012026/NMR/4j/13C/
- __MACOSX/NMR fair data_PKM_09012026/NMR/4j/._13C
- NMR fair data_PKM_09012026/NMR/4j/1H/
- __MACOSX/NMR fair data_PKM_09012026/NMR/4j/._1H
- NMR fair data_PKM_09012026/NMR/S30a/13C/
- __MACOSX/NMR fair data_PKM_09012026/NMR/S30a/._13C
- NMR fair data_PKM_09012026/NMR/S30a/1H/
- __MACOSX/NMR fair data_PKM_09012026/NMR/S30a/._1H
- NMR fair data_PKM_09012026/NMR/4c/13C/
- __MACOSX/NMR fair data_PKM_09012026/NMR/4c/._13C
- NMR fair data_PKM_09012026/NMR/4c/1H/
- __MACOSX/NMR fair data_PKM_09012026/NMR/4c/._1H
- NMR fair data_PKM_09012026/NMR/4d/13C/
- __MACOSX/NMR fair data_PKM_09012026/NMR/4d/._13C
- NMR fair data_PKM_09012026/NMR/4d/1H/
- __MACOSX/NMR fair data_PKM_09012026/NMR/4d/._1H
- NMR fair data_PKM_09012026/NMR/6'a/13C/
- __MACOSX/NMR fair data_PKM_09012026/NMR/6'a/._13C
- NMR fair data_PKM_09012026/NMR/6'a/1H/
- __MACOSX/NMR fair data_PKM_09012026/NMR/6'a/._1H
- NMR fair data_PKM_09012026/NMR/6'f/13C/
- __MACOSX/NMR fair data_PKM_09012026/NMR/6'f/._13C
- NMR fair data_PKM_09012026/NMR/6'f/1H/
- __MACOSX/NMR fair data_PKM_09012026/NMR/6'f/._1H
- NMR fair data_PKM_09012026/NMR/6'h/13C/
- __MACOSX/NMR fair data_PKM_09012026/NMR/6'h/._13C
- NMR fair data_PKM_09012026/NMR/6'h/1H/
- __MACOSX/NMR fair data_PKM_09012026/NMR/6'h/._1H
- NMR fair data_PKM_09012026/NMR/S11b/13C/
- __MACOSX/NMR fair data_PKM_09012026/NMR/S11b/._13C
- NMR fair data_PKM_09012026/NMR/S11b/1H/
- __MACOSX/NMR fair data_PKM_09012026/NMR/S11b/._1H
- NMR fair data_PKM_09012026/NMR/6b/13C/
- __MACOSX/NMR fair data_PKM_09012026/NMR/6b/._13C
- NMR fair data_PKM_09012026/NMR/6b/1H/
- __MACOSX/NMR fair data_PKM_09012026/NMR/6b/._1H
- NMR fair data_PKM_09012026/NMR/6e/13c/
- __MACOSX/NMR fair data_PKM_09012026/NMR/6e/._13c
- NMR fair data_PKM_09012026/NMR/6e/1H/
- __MACOSX/NMR fair data_PKM_09012026/NMR/6e/._1H
- NMR fair data_PKM_09012026/NMR/6k/13C/
- __MACOSX/NMR fair data_PKM_09012026/NMR/6k/._13C
- NMR fair data_PKM_09012026/NMR/6k/1H/
- __MACOSX/NMR fair data_PKM_09012026/NMR/6k/._1H
- NMR fair data_PKM_09012026/NMR/6j/13C/
- __MACOSX/NMR fair data_PKM_09012026/NMR/6j/._13C
[truncated: 7,326 more entries]
