# Supplementary material for: Enantioselective Hydration of Non-CoA Enoyl-Thioesters by Enoyl-CoA Hydratase (ECH): Activation of the Active Site Oxyanion Hole with 3′,5′-Adenosine-Diphosphate Enables Competent Catalysis
Source: JACS Au. 2026 Mar 23;6(4):2464–72. doi: 10.1021/jacsau.6c00054 (PMC13126182; doi:10.1021/jacsau.6c00054)
Supplement: Supplementary file 2 [file au6c00054_si_002.zip › NMR fair data_PKM_09012026/NMR/S9c/1H/audita.txt]

##TITLE= Audit trail, TopSpin 3.7.0
##JCAMPDX= 5.01
##ORIGIN= Bruker BioSpin GmbH
##OWNER= admin
$$ D:/data/Pradip Kumar Mondal/nmr/OJJ-119/1/audita.txt
##AUDIT TRAIL=  $$ (NUMBER, WHEN, WHO, WHERE, PROCESS, VERSION, WHAT)
(   1,<2024-11-17 14:46:56.186 +0200>,<admin>,<NMR-500>,<go4>,<TopSpin 3.7.0>,
      <created by zg on data set with UUID 'f931d6ea-a4e1-11ef-b0bc-c4346b6581fd'
       started at 2024-11-17 14:46:32.753 +0200,
       POWCHK disabled, PULCHK disabled,
       completed at 2024-11-17 14:46:56.170 +0200

       configuration hash MD5:
       AD CD 90 95 F3 61 94 87 12 BD 39 B9 A3 E4 7C 27
       data hash MD5: 32K
       1B D0 5F AC 52 6F C7 32 5F 94 49 FB 12 21 37 3E>)
##END=

$$ hash MD5
$$ 1B FB 84 5C E3 45 70 7A 66 02 56 C8 CA 25 27 9A
