# Supplementary material for: Enantioselective Hydration of Non-CoA Enoyl-Thioesters by Enoyl-CoA Hydratase (ECH): Activation of the Active Site Oxyanion Hole with 3′,5′-Adenosine-Diphosphate Enables Competent Catalysis
Source: JACS Au. 2026 Mar 23;6(4):2464–72. doi: 10.1021/jacsau.6c00054 (PMC13126182; doi:10.1021/jacsau.6c00054)
Supplement: Supplementary file 2 [file au6c00054_si_002.zip › NMR fair data_PKM_09012026/NMR/S9c/1H/shimvalues]

# Sun Nov 17 14:46:55 2024
#$$PROBEIDENTIFIER=Z135420_0012
#$$PROBENAME=CPP TCI 500S2 H&F-C/N-D-05 Z
#$$SHIMID=292722
#
# Active Shim Gradients
#
Z           		-1812           
Z2          		3270            
Z3          		-1360           
Z4          		-2434           
Z5          		844             
Z6          		5137            
Z7          		5341            
Z8          		0               
X           		-398            
XZ          		-10624          
XZ2         		4113            
XZ3         		-1576           
XZ4         		-834            
XZ5         		-5521           
Y           		4584            
YZ          		8955            
YZ2         		-4754           
YZ3         		-2649           
YZ4         		-2077           
YZ5         		354             
XY          		13755           
XYZ         		10983           
XYZ2        		-2853           
XYZ3        		-5876           
XYZ4        		-355            
XYZ5        		9160            
(X2-Y2)     		903             
(X2-Y2)Z    		2989            
(X2-Y2)Z2   		-2739           
(X2-Y2)Z3   		4867            
(X2-Y2)Z4   		-619            
(X2-Y2)Z5   		-8045           
X3          		-24841          
X3Z         		1877            
Y3          		2108            
Y3Z         		-8942           
#
# Lock Parameter
#
FIELD		2935.563
LOCKPHASE		218.471 
LOCKPOWER		-30.000 
LOCKGAIN		135.926 
LOCKDC		3.100   
LOCKSHIFT		7.240   
LOOPGAIN		-10.000 
LOOPTIME		0.100   
LOOPFILTER		100.000 
#
IEEE64_VERSION_CODE 1
#
# Shim currents 
#
SHIM_SETTING [1 ]  -223.43291879   
SHIM_SETTING [2 ]  1834.43873130   
SHIM_SETTING [3 ]  -3852.83183552  
SHIM_SETTING [4 ]  -3298.00585108  
SHIM_SETTING [5 ]  137.78288287    
SHIM_SETTING [6 ]  560.57832561    
SHIM_SETTING [7 ]  9462.68189326   
SHIM_SETTING [8 ]  -1232.60156070  
SHIM_SETTING [9 ]  2796.39952189   
SHIM_SETTING [10]  315.92068689    
SHIM_SETTING [11]  0.00000000      
SHIM_SETTING [12]  11050.64100000  
SHIM_SETTING [13]  -6834.35200000  
SHIM_SETTING [14]  -12958.16905299 
SHIM_SETTING [15]  -10719.13969567 
SHIM_SETTING [16]  17211.33060534  
SHIM_SETTING [17]  -6965.40547187  
SHIM_SETTING [18]  2526.33043885   
SHIM_SETTING [19]  -10596.97228808 
SHIM_SETTING [20]  6436.51850695   
SHIM_SETTING [21]  1771.04106464   
SHIM_SETTING [22]  -6654.61402163  
SHIM_SETTING [23]  -136.57103857   
SHIM_SETTING [24]  7191.00805429   
SHIM_SETTING [25]  -1889.81094560  
SHIM_SETTING [26]  3130.34796393   
SHIM_SETTING [27]  -11137.60104554 
SHIM_SETTING [28]  4804.58210781   
SHIM_SETTING [29]  11605.89000034  
SHIM_SETTING [30]  128.98928813    
SHIM_SETTING [31]  16748.32094045  
SHIM_SETTING [32]  -8560.29880986  
SHIM_SETTING [33]  15222.75014502  
SHIM_SETTING [34]  -3461.22774451  
SHIM_SETTING [35]  30722.70090337  
SHIM_SETTING [36]  1675.13006430   
SHIM_SETTING [37]  1947.43902728   
SHIM_SETTING [38]  2083.49530463   
SHIM_SETTING [39]  2713.39411566   
SHIM_SETTING [40]  0.00000000      
