# Supplementary material for: Enantioselective Hydration of Non-CoA Enoyl-Thioesters by Enoyl-CoA Hydratase (ECH): Activation of the Active Site Oxyanion Hole with 3′,5′-Adenosine-Diphosphate Enables Competent Catalysis
Source: JACS Au. 2026 Mar 23;6(4):2464–72. doi: 10.1021/jacsau.6c00054 (PMC13126182; doi:10.1021/jacsau.6c00054)
Supplement: Supplementary file 2 [file au6c00054_si_002.zip › NMR fair data_PKM_09012026/NMR/S9c/1H/topshimreport]

New TopShim run:

version = topshim 2.4.0
date = 2024-11-17
time = 14:45:08.120
command = topshim 

FINE SHIMMING

Parameters:

probe = Z135420_0012
solvent = CDCl3
shim nucleus = 2H
nucleus optimised for = 1H
o1p (from lock) = 7.24 ppm

Results:


1D Shimming:
Iteration  1: FWHM Before= 3.8 Hz, Target= 0.4 Hz, After= 1.4 Hz
Iteration  2: FWHM Before= 1.4 Hz, Target= 0.3 Hz, After= 0.3 Hz
Shim succeeded

Lineshape quality factor (1D spectrum, spinning) = 0.529

shim changes: 
Z	-257
Z2	-154
Z3	-390
Z4	-572

duration = 59 sec
completed successfully
finished Sun Nov 17 14:46:05 2024


========================================================================
