# Supplementary material for: Enantioselective Hydration of Non-CoA Enoyl-Thioesters by Enoyl-CoA Hydratase (ECH): Activation of the Active Site Oxyanion Hole with 3′,5′-Adenosine-Diphosphate Enables Competent Catalysis
Source: JACS Au. 2026 Mar 23;6(4):2464–72. doi: 10.1021/jacsau.6c00054 (PMC13126182; doi:10.1021/jacsau.6c00054)
Supplement: Supplementary file 2 [file au6c00054_si_002.zip › NMR fair data_PKM_09012026/NMR/6f/13C/shimvalues]

# Thu Jan 09 18:24:42 2025
#$$PROBEIDENTIFIER=Z135420_0012
#$$PROBENAME=CPP TCI 500S2 H&F-C/N-D-05 Z
#$$SHIMID=292722
#
# Active Shim Gradients
#
Z           		-1827           
Z2          		3401            
Z3          		-1080           
Z4          		-1491           
Z5          		844             
Z6          		5137            
Z7          		5341            
Z8          		0               
X           		-521            
XZ          		-10954          
XZ2         		4113            
XZ3         		-1576           
XZ4         		-834            
XZ5         		-5521           
Y           		4678            
YZ          		8977            
YZ2         		-4754           
YZ3         		-2649           
YZ4         		-2077           
YZ5         		354             
XY          		13755           
XYZ         		10983           
XYZ2        		-2853           
XYZ3        		-5876           
XYZ4        		-355            
XYZ5        		9160            
(X2-Y2)     		903             
(X2-Y2)Z    		2989            
(X2-Y2)Z2   		-2739           
(X2-Y2)Z3   		4867            
(X2-Y2)Z4   		-619            
(X2-Y2)Z5   		-8045           
X3          		-24841          
X3Z         		1877            
Y3          		2108            
Y3Z         		-8942           
#
# Lock Parameter
#
FIELD		2936.315
LOCKPHASE		218.471 
LOCKPOWER		-38.000 
LOCKGAIN		116.139 
LOCKDC		3.100   
LOCKSHIFT		3.300   
LOOPGAIN		-10.000 
LOOPTIME		0.100   
LOOPFILTER		100.000 
#
IEEE64_VERSION_CODE 1
#
# Shim currents 
#
SHIM_SETTING [1 ]  -199.04184631   
SHIM_SETTING [2 ]  2103.84964643   
SHIM_SETTING [3 ]  -3573.46535214  
SHIM_SETTING [4 ]  -3982.35241243  
SHIM_SETTING [5 ]  451.55409073    
SHIM_SETTING [6 ]  818.03987865    
SHIM_SETTING [7 ]  10596.33631650  
SHIM_SETTING [8 ]  -367.14138678   
SHIM_SETTING [9 ]  3243.74116933   
SHIM_SETTING [10]  612.54016581    
SHIM_SETTING [11]  0.00000000      
SHIM_SETTING [12]  11050.64100000  
SHIM_SETTING [13]  -6834.35200000  
SHIM_SETTING [14]  -12958.16909745 
SHIM_SETTING [15]  -11160.37749527 
SHIM_SETTING [16]  17430.09306365  
SHIM_SETTING [17]  -7246.64623359  
SHIM_SETTING [18]  2561.21916950   
SHIM_SETTING [19]  -10713.72374801 
SHIM_SETTING [20]  6436.67811031   
SHIM_SETTING [21]  1771.04111888   
SHIM_SETTING [22]  -6654.61403978  
SHIM_SETTING [23]  -136.57107093   
SHIM_SETTING [24]  7191.00809985   
SHIM_SETTING [25]  -1889.81089994  
SHIM_SETTING [26]  3130.34793367   
SHIM_SETTING [27]  -11137.60108375 
SHIM_SETTING [28]  4911.72057820   
SHIM_SETTING [29]  11605.89000063  
SHIM_SETTING [30]  128.99052990    
SHIM_SETTING [31]  16853.13532097  
SHIM_SETTING [32]  -8497.16027087  
SHIM_SETTING [33]  15222.75026671  
SHIM_SETTING [34]  -3461.22653013  
SHIM_SETTING [35]  30722.70082229  
SHIM_SETTING [36]  1675.13011826   
SHIM_SETTING [37]  1988.15986608   
SHIM_SETTING [38]  2132.01017056   
SHIM_SETTING [39]  2797.13278745   
SHIM_SETTING [40]  0.00000000      
