# Supplementary material for: Enantioselective Hydration of Non-CoA Enoyl-Thioesters by Enoyl-CoA Hydratase (ECH): Activation of the Active Site Oxyanion Hole with 3′,5′-Adenosine-Diphosphate Enables Competent Catalysis
Source: JACS Au. 2026 Mar 23;6(4):2464–72. doi: 10.1021/jacsau.6c00054 (PMC13126182; doi:10.1021/jacsau.6c00054)
Supplement: Supplementary file 2 [file au6c00054_si_002.zip › NMR fair data_PKM_09012026/NMR/6a/13C/audita.txt]

##TITLE= Audit trail, TopSpin 3.7.0
##JCAMPDX= 5.01
##ORIGIN= Bruker BioSpin GmbH
##OWNER= admin
$$ D:/data/Pradip Kumar Mondal/nmr/OJJ-142/4/audita.txt
##AUDIT TRAIL=  $$ (NUMBER, WHEN, WHO, WHERE, PROCESS, VERSION, WHAT)
(   1,<2025-01-01 04:11:40.772 +0200>,<admin>,<NMR-500>,<go4>,<TopSpin 3.7.0>,
      <created by zg on data set with UUID '5fe590f0-c7a8-11ef-8657-c4346b6581fd'
       started at 2024-12-31 20:52:24.955 +0200,
       POWCHK disabled, PULCHK disabled,
       completed at 2025-01-01 04:11:40.741 +0200

       configuration hash MD5:
       C4 1C 9F 06 E3 78 D6 5C B0 E1 8F 50 6A 04 0B 5B
       data hash MD5: 64K
       05 02 58 16 FE 20 CB 5E E0 C3 E8 3C 26 30 D0 53>)
##END=

$$ hash MD5
$$ D7 11 A5 4B E0 C7 E1 F9 43 EF E1 FB EC 8D A8 3B
