# Supplementary material for: Enantioselective Hydration of Non-CoA Enoyl-Thioesters by Enoyl-CoA Hydratase (ECH): Activation of the Active Site Oxyanion Hole with 3′,5′-Adenosine-Diphosphate Enables Competent Catalysis
Source: JACS Au. 2026 Mar 23;6(4):2464–72. doi: 10.1021/jacsau.6c00054 (PMC13126182; doi:10.1021/jacsau.6c00054)
Supplement: Supplementary file 2 [file au6c00054_si_002.zip › NMR fair data_PKM_09012026/NMR/6a/13C/shimvalues]

# Tue Dec 31 20:52:57 2024
#$$PROBEIDENTIFIER=Z135420_0012
#$$PROBENAME=CPP TCI 500S2 H&F-C/N-D-05 Z
#$$SHIMID=292722
#
# Active Shim Gradients
#
Z           		-1863           
Z2          		3338            
Z3          		-1379           
Z4          		-1745           
Z5          		844             
Z6          		5137            
Z7          		5341            
Z8          		0               
X           		-518            
XZ          		-10968          
XZ2         		4113            
XZ3         		-1576           
XZ4         		-834            
XZ5         		-5521           
Y           		4784            
YZ          		8989            
YZ2         		-4754           
YZ3         		-2649           
YZ4         		-2077           
YZ5         		354             
XY          		13755           
XYZ         		10983           
XYZ2        		-2853           
XYZ3        		-5876           
XYZ4        		-355            
XYZ5        		9160            
(X2-Y2)     		903             
(X2-Y2)Z    		2989            
(X2-Y2)Z2   		-2739           
(X2-Y2)Z3   		4867            
(X2-Y2)Z4   		-619            
(X2-Y2)Z5   		-8045           
X3          		-24841          
X3Z         		1877            
Y3          		2108            
Y3Z         		-8942           
#
# Lock Parameter
#
FIELD		2941.731
LOCKPHASE		218.471 
LOCKPOWER		-38.000 
LOCKGAIN		105.421 
LOCKDC		3.100   
LOCKSHIFT		3.300   
LOOPGAIN		-10.000 
LOOPTIME		0.100   
LOOPFILTER		100.000 
#
IEEE64_VERSION_CODE 1
#
# Shim currents 
#
SHIM_SETTING [1 ]  -250.37876096   
SHIM_SETTING [2 ]  2002.75064331   
SHIM_SETTING [3 ]  -3874.75682213  
SHIM_SETTING [4 ]  -3797.80604628  
SHIM_SETTING [5 ]  340.93005792    
SHIM_SETTING [6 ]  774.59204255    
SHIM_SETTING [7 ]  10172.88914643  
SHIM_SETTING [8 ]  -506.60401508   
SHIM_SETTING [9 ]  3058.50866197   
SHIM_SETTING [10]  584.29967347    
SHIM_SETTING [11]  0.00000000      
SHIM_SETTING [12]  11050.64100000  
SHIM_SETTING [13]  -6834.35200000  
SHIM_SETTING [14]  -12958.16900670 
SHIM_SETTING [15]  -11171.66801797 
SHIM_SETTING [16]  17446.80202046  
SHIM_SETTING [17]  -7250.35200164  
SHIM_SETTING [18]  2570.92499724   
SHIM_SETTING [19]  -10714.78399031 
SHIM_SETTING [20]  6440.57799067   
SHIM_SETTING [21]  1771.04100817   
SHIM_SETTING [22]  -6654.61400274  
SHIM_SETTING [23]  -136.57100488   
SHIM_SETTING [24]  7191.00800686   
SHIM_SETTING [25]  -1889.81099312  
SHIM_SETTING [26]  3130.34799544   
SHIM_SETTING [27]  -11137.60100576 
SHIM_SETTING [28]  5019.44698930   
SHIM_SETTING [29]  11605.89000004  
SHIM_SETTING [30]  128.99003643    
SHIM_SETTING [31]  16964.88300979  
SHIM_SETTING [32]  -8413.43400033  
SHIM_SETTING [33]  15222.75001834  
SHIM_SETTING [34]  -3461.22696770  
SHIM_SETTING [35]  30722.70098778  
SHIM_SETTING [36]  1675.13000813   
SHIM_SETTING [37]  2036.20101616   
SHIM_SETTING [38]  2184.30298985   
SHIM_SETTING [39]  2897.38499782   
SHIM_SETTING [40]  0.00000000      
