# Supplementary material for: Enantioselective Hydration of Non-CoA Enoyl-Thioesters by Enoyl-CoA Hydratase (ECH): Activation of the Active Site Oxyanion Hole with 3′,5′-Adenosine-Diphosphate Enables Competent Catalysis
Source: JACS Au. 2026 Mar 23;6(4):2464–72. doi: 10.1021/jacsau.6c00054 (PMC13126182; doi:10.1021/jacsau.6c00054)
Supplement: Supplementary file 2 [file au6c00054_si_002.zip › NMR fair data_PKM_09012026/NMR/6a/1H/audita.txt]

##TITLE= Audit trail, TopSpin 3.7.0
##JCAMPDX= 5.01
##ORIGIN= Bruker BioSpin GmbH
##OWNER= admin
$$ D:/data/Pradip Kumar Mondal/nmr/OJJ-142/2/audita.txt
##AUDIT TRAIL=  $$ (NUMBER, WHEN, WHO, WHERE, PROCESS, VERSION, WHAT)
(   1,<2024-12-31 20:07:57.232 +0200>,<admin>,<NMR-500>,<go4>,<TopSpin 3.7.0>,
      <created by zg on data set with UUID '1103bf80-c7a2-11ef-8518-c4346b6581fd'
       started at 2024-12-31 20:07:15.633 +0200,
       POWCHK disabled, PULCHK disabled,
       completed at 2024-12-31 20:07:57.232 +0200

       configuration hash MD5:
       C4 1C 9F 06 E3 78 D6 5C B0 E1 8F 50 6A 04 0B 5B
       data hash MD5: 32K
       14 5A 55 FE 5B 01 85 74 31 5F C8 40 D7 BD DB 78>)
##END=

$$ hash MD5
$$ FA 04 24 F5 10 16 87 EE AF 25 30 F9 FB DD EA 19
