# Supplementary material for: Enantioselective Hydration of Non-CoA Enoyl-Thioesters by Enoyl-CoA Hydratase (ECH): Activation of the Active Site Oxyanion Hole with 3′,5′-Adenosine-Diphosphate Enables Competent Catalysis
Source: JACS Au. 2026 Mar 23;6(4):2464–72. doi: 10.1021/jacsau.6c00054 (PMC13126182; doi:10.1021/jacsau.6c00054)
Supplement: Supplementary file 2 [file au6c00054_si_002.zip › NMR fair data_PKM_09012026/NMR/6h/1H/shimvalues]

# Wed Jan 15 17:49:56 2025
#$$PROBEIDENTIFIER=Z135420_0012
#$$PROBENAME=CPP TCI 500S2 H&F-C/N-D-05 Z
#$$SHIMID=292722
#
# Active Shim Gradients
#
Z           		-1802           
Z2          		3405            
Z3          		-1238           
Z4          		-1956           
Z5          		844             
Z6          		5137            
Z7          		5341            
Z8          		0               
X           		-542            
XZ          		-10607          
XZ2         		4113            
XZ3         		-1576           
XZ4         		-834            
XZ5         		-5521           
Y           		4649            
YZ          		8698            
YZ2         		-4754           
YZ3         		-2649           
YZ4         		-2077           
YZ5         		354             
XY          		13755           
XYZ         		10983           
XYZ2        		-2853           
XYZ3        		-5876           
XYZ4        		-355            
XYZ5        		9160            
(X2-Y2)     		903             
(X2-Y2)Z    		2989            
(X2-Y2)Z2   		-2739           
(X2-Y2)Z3   		4867            
(X2-Y2)Z4   		-619            
(X2-Y2)Z5   		-8045           
X3          		-24841          
X3Z         		1877            
Y3          		2108            
Y3Z         		-8942           
#
# Lock Parameter
#
FIELD		2947.141
LOCKPHASE		218.471 
LOCKPOWER		-38.000 
LOCKGAIN		122.788 
LOCKDC		3.100   
LOCKSHIFT		3.300   
LOOPGAIN		-10.000 
LOOPTIME		0.100   
LOOPFILTER		100.000 
#
IEEE64_VERSION_CODE 1
#
# Shim currents 
#
SHIM_SETTING [1 ]  -204.90770662   
SHIM_SETTING [2 ]  2038.75766135   
SHIM_SETTING [3 ]  -3729.85453488  
SHIM_SETTING [4 ]  -3645.69615129  
SHIM_SETTING [5 ]  296.32423668    
SHIM_SETTING [6 ]  692.32734779    
SHIM_SETTING [7 ]  10056.95651543  
SHIM_SETTING [8 ]  -754.75208588   
SHIM_SETTING [9 ]  3032.93033889   
SHIM_SETTING [10]  487.83254705    
SHIM_SETTING [11]  0.00000000      
SHIM_SETTING [12]  11050.64100000  
SHIM_SETTING [13]  -6834.35200000  
SHIM_SETTING [14]  -12958.16907674 
SHIM_SETTING [15]  -10832.34259864 
SHIM_SETTING [16]  17064.12783823  
SHIM_SETTING [17]  -7101.43904748  
SHIM_SETTING [18]  2374.01199754   
SHIM_SETTING [19]  -10662.19607005 
SHIM_SETTING [20]  6365.27216716   
SHIM_SETTING [21]  1771.04109362   
SHIM_SETTING [22]  -6654.61403133  
SHIM_SETTING [23]  -136.57105586   
SHIM_SETTING [24]  7191.00807863   
SHIM_SETTING [25]  -1889.81092121  
SHIM_SETTING [26]  3130.34794777   
SHIM_SETTING [27]  -11137.60106596 
SHIM_SETTING [28]  4606.53107334   
SHIM_SETTING [29]  11605.89000050  
SHIM_SETTING [30]  128.98941730    
SHIM_SETTING [31]  16690.49820969  
SHIM_SETTING [32]  -8244.34980538  
SHIM_SETTING [33]  15222.75021003  
SHIM_SETTING [34]  -3461.22762998  
SHIM_SETTING [35]  30722.70086006  
SHIM_SETTING [36]  1675.13009313   
SHIM_SETTING [37]  2023.85598377   
SHIM_SETTING [38]  2068.86353817   
SHIM_SETTING [39]  2901.76887223   
SHIM_SETTING [40]  0.00000000      
