# Supplementary material for: Enantioselective Hydration of Non-CoA Enoyl-Thioesters by Enoyl-CoA Hydratase (ECH): Activation of the Active Site Oxyanion Hole with 3′,5′-Adenosine-Diphosphate Enables Competent Catalysis
Source: JACS Au. 2026 Mar 23;6(4):2464–72. doi: 10.1021/jacsau.6c00054 (PMC13126182; doi:10.1021/jacsau.6c00054)
Supplement: Supplementary file 2 [file au6c00054_si_002.zip › NMR fair data_PKM_09012026/NMR/S31b/13C/audita.txt]

##TITLE= Audit trail, TopSpin 3.7.0
##JCAMPDX= 5.01
##ORIGIN= Bruker BioSpin GmbH
##OWNER= admin
$$ D:/data/Pradip Kumar Mondal/nmr/OJJ-155-MeOD/3/audita.txt
##AUDIT TRAIL=  $$ (NUMBER, WHEN, WHO, WHERE, PROCESS, VERSION, WHAT)
(   1,<2025-02-04 12:41:08.525 +0200>,<admin>,<NMR-500>,<go4>,<TopSpin 3.7.0>,
      <created by zg on data set with UUID '3be410a0-e2e2-11ef-bb56-c4346b6581fd'
       started at 2025-02-04 12:24:36.753 +0200,
       POWCHK disabled, PULCHK disabled,
       terminated by command 'halt'
       configuration hash MD5:
       C8 35 8A 06 0A F2 C8 A6 ED 37 03 92 D9 73 70 2C
       data hash MD5: 64K
       7D 41 DD 84 D2 C4 39 50 0F 07 63 C9 F9 FD 3E C1>)
##END=

$$ hash MD5
$$ 9A 81 E2 F3 15 24 52 1D 46 5D A9 49 F5 3B A0 2B
