# Supplementary material for: Enantioselective Hydration of Non-CoA Enoyl-Thioesters by Enoyl-CoA Hydratase (ECH): Activation of the Active Site Oxyanion Hole with 3′,5′-Adenosine-Diphosphate Enables Competent Catalysis
Source: JACS Au. 2026 Mar 23;6(4):2464–72. doi: 10.1021/jacsau.6c00054 (PMC13126182; doi:10.1021/jacsau.6c00054)
Supplement: Supplementary file 2 [file au6c00054_si_002.zip › NMR fair data_PKM_09012026/NMR/S31b/13C/shimvalues]

# Tue Feb 04 12:24:45 2025
#$$PROBEIDENTIFIER=Z135420_0012
#$$PROBENAME=CPP TCI 500S2 H&F-C/N-D-05 Z
#$$SHIMID=292722
#
# Active Shim Gradients
#
Z           		-1757           
Z2          		3435            
Z3          		-1163           
Z4          		-1697           
Z5          		895             
Z6          		5137            
Z7          		5341            
Z8          		0               
X           		-404            
XZ          		-10742          
XZ2         		3995            
XZ3         		-1480           
XZ4         		-834            
XZ5         		-5521           
Y           		4453            
YZ          		8741            
YZ2         		-4532           
YZ3         		-2308           
YZ4         		-2077           
YZ5         		354             
XY          		17024           
XYZ         		12134           
XYZ2        		-3045           
XYZ3        		-5876           
XYZ4        		-355            
XYZ5        		9160            
(X2-Y2)     		1459            
(X2-Y2)Z    		3014            
(X2-Y2)Z2   		-3287           
(X2-Y2)Z3   		4867            
(X2-Y2)Z4   		-619            
(X2-Y2)Z5   		-8045           
X3          		-39354          
X3Z         		2212            
Y3          		2714            
Y3Z         		-10757          
#
# Lock Parameter
#
FIELD		2931.693
LOCKPHASE		244.395 
LOCKPOWER		-38.000 
LOCKGAIN		119.495 
LOCKDC		3.100   
LOCKSHIFT		3.300   
LOOPGAIN		-10.000 
LOOPTIME		0.100   
LOOPFILTER		100.000 
#
IEEE64_VERSION_CODE 1
#
# Shim currents 
#
SHIM_SETTING [1 ]  -171.38854874   
SHIM_SETTING [2 ]  2107.23965107   
SHIM_SETTING [3 ]  -3607.94703249  
SHIM_SETTING [4 ]  -3833.39844731  
SHIM_SETTING [5 ]  436.22975231    
SHIM_SETTING [6 ]  709.09226966    
SHIM_SETTING [7 ]  10400.69390074  
SHIM_SETTING [8 ]  -554.70090489   
SHIM_SETTING [9 ]  3169.05933368   
SHIM_SETTING [10]  553.31263557    
SHIM_SETTING [11]  0.00000000      
SHIM_SETTING [12]  13470.27465666  
SHIM_SETTING [13]  -8043.24409320  
SHIM_SETTING [14]  -20159.39255252 
SHIM_SETTING [15]  -10872.62794174 
SHIM_SETTING [16]  17119.92445149  
SHIM_SETTING [17]  -7047.77465297  
SHIM_SETTING [18]  2748.39087318   
SHIM_SETTING [19]  -10517.23091033 
SHIM_SETTING [20]  6422.49310985   
SHIM_SETTING [21]  1607.34446302   
SHIM_SETTING [22]  -6868.32831362  
SHIM_SETTING [23]  839.02380422    
SHIM_SETTING [24]  8131.34486730   
SHIM_SETTING [25]  -1523.85503175  
SHIM_SETTING [26]  3485.12577486   
SHIM_SETTING [27]  -18013.68069222 
SHIM_SETTING [28]  5002.91770240   
SHIM_SETTING [29]  13192.03694368  
SHIM_SETTING [30]  1200.46299697   
SHIM_SETTING [31]  16030.96654181  
SHIM_SETTING [32]  -8550.86322299  
SHIM_SETTING [33]  18296.83695878  
SHIM_SETTING [34]  -2690.12577427  
SHIM_SETTING [35]  34944.26031816  
SHIM_SETTING [36]  4273.27925469   
SHIM_SETTING [37]  1615.04834559   
SHIM_SETTING [38]  2157.13772464   
SHIM_SETTING [39]  2882.44232828   
SHIM_SETTING [40]  0.00000000      
