# Supplementary material for: Enantioselective Hydration of Non-CoA Enoyl-Thioesters by Enoyl-CoA Hydratase (ECH): Activation of the Active Site Oxyanion Hole with 3′,5′-Adenosine-Diphosphate Enables Competent Catalysis
Source: JACS Au. 2026 Mar 23;6(4):2464–72. doi: 10.1021/jacsau.6c00054 (PMC13126182; doi:10.1021/jacsau.6c00054)
Supplement: Supplementary file 2 [file au6c00054_si_002.zip › NMR fair data_PKM_09012026/NMR/S31b/13C/topshimreport]

New TopShim run:

version = topshim 2.4.0
date = 2025-02-04
time = 12:21:49.378
command = topshim 

FINE SHIMMING

Parameters:

probe = Z135420_0012
solvent = MeOD
shim nucleus = 2H
nucleus optimised for = 13C
o1p (from lock) = 3.30 ppm
selective excitation width = 1.0 ppm

Results:


1D Shimming:
echo time must be reduced
Iteration  1: FWHM Before= 0.4 Hz, Target= 0.4 Hz, After= 9.4 Hz
Iteration  2: FWHM Before= 9.4 Hz, Target= 0.3 Hz, After= 1.6 Hz
Iteration  3: FWHM Before= 1.6 Hz, Target= 0.3 Hz, After= 0.8 Hz
Iteration  4: FWHM Before= 0.8 Hz, Target= 0.3 Hz, After= 0.6 Hz
Iteration  5: FWHM Before= 0.6 Hz, Target= 0.4 Hz, After= 0.5 Hz
Iteration  6: FWHM Before= 0.5 Hz, Target= 0.4 Hz, After= 1.1 Hz
Iteration  7: FWHM Before= 1.1 Hz, Target= 0.4 Hz, After= 0.6 Hz
Iteration  8: FWHM Before= 0.6 Hz, Target= 0.3 Hz, After= 0.7 Hz
Using the best result as the final shim state.

Lineshape quality factor (1D spectrum, spinning) = 0.778

shim changes: 
Z	+744
Z2	+995
Z3	+2699
Z4	+5186

duration = 2 min 9 sec
completed successfully
finished Tue Feb 04 12:23:56 2025


========================================================================
