# Supplementary material for: Enantioselective Hydration of Non-CoA Enoyl-Thioesters by Enoyl-CoA Hydratase (ECH): Activation of the Active Site Oxyanion Hole with 3′,5′-Adenosine-Diphosphate Enables Competent Catalysis
Source: JACS Au. 2026 Mar 23;6(4):2464–72. doi: 10.1021/jacsau.6c00054 (PMC13126182; doi:10.1021/jacsau.6c00054)
Supplement: Supplementary file 2 [file au6c00054_si_002.zip › NMR fair data_PKM_09012026/NMR/S31b/1H/topshimreport]

New TopShim run:

version = topshim 2.4.0
date = 2025-02-03
time = 16:20:23.278
command = topshim 

FINE SHIMMING

Parameters:

probe = Z135420_0012
solvent = MeOD
shim nucleus = 2H
nucleus optimised for = 1H
o1p (from lock) = 3.30 ppm
selective excitation width = 1.0 ppm

Results:


1D Shimming:
Iteration  1: FWHM Before= 0.6 Hz, Target= 0.5 Hz, After= 0.4 Hz
Iteration  2: FWHM Before= 0.4 Hz, Target= 0.4 Hz, After= 0.8 Hz
Iteration  3: FWHM Before= 0.8 Hz, Target= 0.5 Hz, After= 0.3 Hz
Shim succeeded

Lineshape quality factor (1D spectrum, spinning) = 0.524

shim changes: 
Z	-105
Z2	-9
Z3	-104
Z4	+85

duration = 1 min 16 sec
completed successfully
finished Mon Feb 03 16:21:37 2025


========================================================================
