# Supplementary material for: Enantioselective Hydration of Non-CoA Enoyl-Thioesters by Enoyl-CoA Hydratase (ECH): Activation of the Active Site Oxyanion Hole with 3′,5′-Adenosine-Diphosphate Enables Competent Catalysis
Source: JACS Au. 2026 Mar 23;6(4):2464–72. doi: 10.1021/jacsau.6c00054 (PMC13126182; doi:10.1021/jacsau.6c00054)
Supplement: Supplementary file 2 [file au6c00054_si_002.zip › NMR fair data_PKM_09012026/NMR/S9b/1H/topshimreport]

New TopShim run:

version = topshim 2.4.0
date = 2024-11-16
time = 20:02:00.451
command = topshim 

FINE SHIMMING

Parameters:

probe = Z135420_0012
solvent = CDCl3
shim nucleus = 2H
nucleus optimised for = 1H
o1p (from lock) = 7.24 ppm

Results:


1D Shimming:
Iteration  1: FWHM Before= 0.4 Hz, Target= 0.5 Hz, After= 5.9 Hz
Iteration  2: FWHM Before= 5.9 Hz, Target= 0.2 Hz, After= 0.8 Hz
Iteration  3: FWHM Before= 0.8 Hz, Target= 0.6 Hz, After= 0.7 Hz
Iteration  4: FWHM Before= 0.7 Hz, Target= 0.6 Hz, After= 0.8 Hz
Iteration  5: FWHM Before= 0.8 Hz, Target= 0.5 Hz, After= 0.5 Hz
Iteration  6: FWHM Before= 0.5 Hz, Target= 0.2 Hz, After= 0.6 Hz
Iteration  7: FWHM Before= 0.6 Hz, Target= 0.3 Hz, After= 0.6 Hz
Using the best result as the final shim state.

Lineshape quality factor (1D spectrum, spinning) = 0.792

shim changes: 
Z	+709
Z2	+688
Z3	+1992
Z4	+3018

duration = 1 min 51 sec
completed successfully
finished Sat Nov 16 20:03:49 2024


========================================================================
