# Supplementary material for: Enantioselective Hydration of Non-CoA Enoyl-Thioesters by Enoyl-CoA Hydratase (ECH): Activation of the Active Site Oxyanion Hole with 3′,5′-Adenosine-Diphosphate Enables Competent Catalysis
Source: JACS Au. 2026 Mar 23;6(4):2464–72. doi: 10.1021/jacsau.6c00054 (PMC13126182; doi:10.1021/jacsau.6c00054)
Supplement: Supplementary file 2 [file au6c00054_si_002.zip › NMR fair data_PKM_09012026/NMR/6i/1H/shimvalues]

# Fri Jan 17 18:03:44 2025
#$$PROBEIDENTIFIER=Z135420_0012
#$$PROBENAME=CPP TCI 500S2 H&F-C/N-D-05 Z
#$$SHIMID=292722
#
# Active Shim Gradients
#
Z           		-1990           
Z2          		3349            
Z3          		-1558           
Z4          		-2607           
Z5          		844             
Z6          		5137            
Z7          		5341            
Z8          		0               
X           		-483            
XZ          		-10608          
XZ2         		4113            
XZ3         		-1576           
XZ4         		-834            
XZ5         		-5521           
Y           		4627            
YZ          		8835            
YZ2         		-4754           
YZ3         		-2649           
YZ4         		-2077           
YZ5         		354             
XY          		13755           
XYZ         		10983           
XYZ2        		-2853           
XYZ3        		-5876           
XYZ4        		-355            
XYZ5        		9160            
(X2-Y2)     		903             
(X2-Y2)Z    		2989            
(X2-Y2)Z2   		-2739           
(X2-Y2)Z3   		4867            
(X2-Y2)Z4   		-619            
(X2-Y2)Z5   		-8045           
X3          		-24841          
X3Z         		1877            
Y3          		2108            
Y3Z         		-8942           
#
# Lock Parameter
#
FIELD		2942.641
LOCKPHASE		218.471 
LOCKPOWER		-38.000 
LOCKGAIN		132.197 
LOCKDC		3.100   
LOCKSHIFT		3.300   
LOOPGAIN		-10.000 
LOOPTIME		0.100   
LOOPFILTER		100.000 
#
IEEE64_VERSION_CODE 1
#
# Shim currents 
#
SHIM_SETTING [1 ]  -331.91290586   
SHIM_SETTING [2 ]  1887.03394294   
SHIM_SETTING [3 ]  -4061.00344943  
SHIM_SETTING [4 ]  -3173.29407846  
SHIM_SETTING [5 ]  53.17435213     
SHIM_SETTING [6 ]  541.19121141    
SHIM_SETTING [7 ]  9232.64794413   
SHIM_SETTING [8 ]  -1281.75700054  
SHIM_SETTING [9 ]  2705.45111667   
SHIM_SETTING [10]  317.22915199    
SHIM_SETTING [11]  0.00000000      
SHIM_SETTING [12]  11050.64100000  
SHIM_SETTING [13]  -6834.35200000  
SHIM_SETTING [14]  -12958.16911937 
SHIM_SETTING [15]  -10780.06111092 
SHIM_SETTING [16]  17118.40956821  
SHIM_SETTING [17]  -7042.91804217  
SHIM_SETTING [18]  2433.49096435   
SHIM_SETTING [19]  -10634.44999332 
SHIM_SETTING [20]  6393.37240391   
SHIM_SETTING [21]  1771.04114563   
SHIM_SETTING [22]  -6654.61404874  
SHIM_SETTING [23]  -136.57108689   
SHIM_SETTING [24]  7191.00812231   
SHIM_SETTING [25]  -1889.81087743  
SHIM_SETTING [26]  3130.34791875   
SHIM_SETTING [27]  -11137.60110260 
SHIM_SETTING [28]  4723.66328891   
SHIM_SETTING [29]  11605.89000077  
SHIM_SETTING [30]  128.98964913    
SHIM_SETTING [31]  16734.11921782  
SHIM_SETTING [32]  -8401.21752243  
SHIM_SETTING [33]  15222.75032671  
SHIM_SETTING [34]  -3461.22742441  
SHIM_SETTING [35]  30722.70078231  
SHIM_SETTING [36]  1675.13014486   
SHIM_SETTING [37]  1989.17614904   
SHIM_SETTING [38]  2082.71936269   
SHIM_SETTING [39]  2814.14790972   
SHIM_SETTING [40]  0.00000000      
