# Supplementary material for: Enantioselective Hydration of Non-CoA Enoyl-Thioesters by Enoyl-CoA Hydratase (ECH): Activation of the Active Site Oxyanion Hole with 3′,5′-Adenosine-Diphosphate Enables Competent Catalysis
Source: JACS Au. 2026 Mar 23;6(4):2464–72. doi: 10.1021/jacsau.6c00054 (PMC13126182; doi:10.1021/jacsau.6c00054)
Supplement: Supplementary file 2 [file au6c00054_si_002.zip › NMR fair data_PKM_09012026/NMR/6g/13C/shimvalues]

# Mon Jan 13 19:49:01 2025
#$$PROBEIDENTIFIER=Z135420_0012
#$$PROBENAME=CPP TCI 500S2 H&F-C/N-D-05 Z
#$$SHIMID=292722
#
# Active Shim Gradients
#
Z           		-1894           
Z2          		3383            
Z3          		-1331           
Z4          		-2372           
Z5          		844             
Z6          		5137            
Z7          		5341            
Z8          		0               
X           		-462            
XZ          		-10672          
XZ2         		4113            
XZ3         		-1576           
XZ4         		-834            
XZ5         		-5521           
Y           		4609            
YZ          		8697            
YZ2         		-4754           
YZ3         		-2649           
YZ4         		-2077           
YZ5         		354             
XY          		13755           
XYZ         		10983           
XYZ2        		-2853           
XYZ3        		-5876           
XYZ4        		-355            
XYZ5        		9160            
(X2-Y2)     		903             
(X2-Y2)Z    		2989            
(X2-Y2)Z2   		-2739           
(X2-Y2)Z3   		4867            
(X2-Y2)Z4   		-619            
(X2-Y2)Z5   		-8045           
X3          		-24841          
X3Z         		1877            
Y3          		2108            
Y3Z         		-8942           
#
# Lock Parameter
#
FIELD		2946.748
LOCKPHASE		218.471 
LOCKPOWER		-38.000 
LOCKGAIN		106.924 
LOCKDC		3.100   
LOCKSHIFT		3.300   
LOOPGAIN		-10.000 
LOOPTIME		0.100   
LOOPFILTER		100.000 
#
IEEE64_VERSION_CODE 1
#
# Shim currents 
#
SHIM_SETTING [1 ]  -259.85051360   
SHIM_SETTING [2 ]  1956.07115714   
SHIM_SETTING [3 ]  -3828.39637919  
SHIM_SETTING [4 ]  -3343.80202834  
SHIM_SETTING [5 ]  154.44558632    
SHIM_SETTING [6 ]  582.24714428    
SHIM_SETTING [7 ]  9588.71003426   
SHIM_SETTING [8 ]  -1138.12974654  
SHIM_SETTING [9 ]  2855.56451600   
SHIM_SETTING [10]  353.34089386    
SHIM_SETTING [11]  0.00000000      
SHIM_SETTING [12]  11050.64100000  
SHIM_SETTING [13]  -6834.35200000  
SHIM_SETTING [14]  -12958.16903045 
SHIM_SETTING [15]  -10825.09623708 
SHIM_SETTING [16]  17201.37393649  
SHIM_SETTING [17]  -7052.57306337  
SHIM_SETTING [18]  2485.14604330   
SHIM_SETTING [19]  -10635.84820150 
SHIM_SETTING [20]  6414.64810784   
SHIM_SETTING [21]  1771.04103715   
SHIM_SETTING [22]  -6654.61401243  
SHIM_SETTING [23]  -136.57102217   
SHIM_SETTING [24]  7191.00803120   
SHIM_SETTING [25]  -1889.81096873  
SHIM_SETTING [26]  3130.34797927   
SHIM_SETTING [27]  -11137.60102617 
SHIM_SETTING [28]  4569.40802906   
SHIM_SETTING [29]  11605.89000020  
SHIM_SETTING [30]  128.98916559    
SHIM_SETTING [31]  16650.01915931  
SHIM_SETTING [32]  -8279.47292330  
SHIM_SETTING [33]  15222.75008335  
SHIM_SETTING [34]  -3461.22785317  
SHIM_SETTING [35]  30722.70094447  
SHIM_SETTING [36]  1675.13003695   
SHIM_SETTING [37]  2005.10205952   
SHIM_SETTING [38]  2049.75551529   
SHIM_SETTING [39]  2862.24787334   
SHIM_SETTING [40]  0.00000000      
