# Supplementary material for: Enantioselective Hydration of Non-CoA Enoyl-Thioesters by Enoyl-CoA Hydratase (ECH): Activation of the Active Site Oxyanion Hole with 3′,5′-Adenosine-Diphosphate Enables Competent Catalysis
Source: JACS Au. 2026 Mar 23;6(4):2464–72. doi: 10.1021/jacsau.6c00054 (PMC13126182; doi:10.1021/jacsau.6c00054)
Supplement: Supplementary file 2 [file au6c00054_si_002.zip › NMR fair data_PKM_09012026/NMR/6g/1H/audita.txt]

##TITLE= Audit trail, TopSpin 3.7.0
##JCAMPDX= 5.01
##ORIGIN= Bruker BioSpin GmbH
##OWNER= admin
$$ D:/data/Pradip Kumar Mondal/nmr/OJJ-147/1/audita.txt
##AUDIT TRAIL=  $$ (NUMBER, WHEN, WHO, WHERE, PROCESS, VERSION, WHAT)
(   1,<2025-01-13 19:05:59.699 +0200>,<admin>,<NMR-500>,<go4>,<TopSpin 3.7.0>,
      <created by zg on data set with UUID '96d88fae-d1d0-11ef-bdde-c4346b6581fd'
       started at 2025-01-13 19:05:28.626 +0200,
       POWCHK disabled, PULCHK disabled,
       completed at 2025-01-13 19:05:59.684 +0200

       configuration hash MD5:
       C8 35 8A 06 0A F2 C8 A6 ED 37 03 92 D9 73 70 2C
       data hash MD5: 32K
       8C B9 07 C3 C5 7D 93 EF 32 EE B8 FD 85 E8 6E DC>)
##END=

$$ hash MD5
$$ 3F D5 C6 93 25 8A 6D 4A 58 EA D5 5C 10 C0 53 9C
