# Supplementary material for: Enantioselective Hydration of Non-CoA Enoyl-Thioesters by Enoyl-CoA Hydratase (ECH): Activation of the Active Site Oxyanion Hole with 3′,5′-Adenosine-Diphosphate Enables Competent Catalysis
Source: JACS Au. 2026 Mar 23;6(4):2464–72. doi: 10.1021/jacsau.6c00054 (PMC13126182; doi:10.1021/jacsau.6c00054)
Supplement: Supplementary file 2 [file au6c00054_si_002.zip › NMR fair data_PKM_09012026/NMR/6g/1H/shimvalues]

# Mon Jan 13 19:05:59 2025
#$$PROBEIDENTIFIER=Z135420_0012
#$$PROBENAME=CPP TCI 500S2 H&F-C/N-D-05 Z
#$$SHIMID=292722
#
# Active Shim Gradients
#
Z           		-1904           
Z2          		3377            
Z3          		-1334           
Z4          		-2289           
Z5          		844             
Z6          		5137            
Z7          		5341            
Z8          		0               
X           		-462            
XZ          		-10672          
XZ2         		4113            
XZ3         		-1576           
XZ4         		-834            
XZ5         		-5521           
Y           		4609            
YZ          		8697            
YZ2         		-4754           
YZ3         		-2649           
YZ4         		-2077           
YZ5         		354             
XY          		13755           
XYZ         		10983           
XYZ2        		-2853           
XYZ3        		-5876           
XYZ4        		-355            
XYZ5        		9160            
(X2-Y2)     		903             
(X2-Y2)Z    		2989            
(X2-Y2)Z2   		-2739           
(X2-Y2)Z3   		4867            
(X2-Y2)Z4   		-619            
(X2-Y2)Z5   		-8045           
X3          		-24841          
X3Z         		1877            
Y3          		2108            
Y3Z         		-8942           
#
# Lock Parameter
#
FIELD		2952.658
LOCKPHASE		218.471 
LOCKPOWER		-38.000 
LOCKGAIN		125.402 
LOCKDC		3.100   
LOCKSHIFT		3.300   
LOOPGAIN		-10.000 
LOOPTIME		0.100   
LOOPFILTER		100.000 
#
IEEE64_VERSION_CODE 1
#
# Shim currents 
#
SHIM_SETTING [1 ]  -265.03835918   
SHIM_SETTING [2 ]  1961.75202443   
SHIM_SETTING [3 ]  -3832.04551730  
SHIM_SETTING [4 ]  -3403.87526810  
SHIM_SETTING [5 ]  178.51367235    
SHIM_SETTING [6 ]  608.30499686    
SHIM_SETTING [7 ]  9667.69243691   
SHIM_SETTING [8 ]  -1056.66676645  
SHIM_SETTING [9 ]  2883.71555639   
SHIM_SETTING [10]  382.37938881    
SHIM_SETTING [11]  0.00000000      
SHIM_SETTING [12]  11050.64100000  
SHIM_SETTING [13]  -6834.35200000  
SHIM_SETTING [14]  -12958.16902984 
SHIM_SETTING [15]  -10825.09623546 
SHIM_SETTING [16]  17201.37393464  
SHIM_SETTING [17]  -7052.57306324  
SHIM_SETTING [18]  2485.14604355   
SHIM_SETTING [19]  -10635.84820235 
SHIM_SETTING [20]  6414.64810866   
SHIM_SETTING [21]  1771.04103641   
SHIM_SETTING [22]  -6654.61401218  
SHIM_SETTING [23]  -136.57102172   
SHIM_SETTING [24]  7191.00803058   
SHIM_SETTING [25]  -1889.81096936  
SHIM_SETTING [26]  3130.34797969   
SHIM_SETTING [27]  -11137.60102565 
SHIM_SETTING [28]  4569.40803005   
SHIM_SETTING [29]  11605.89000019  
SHIM_SETTING [30]  128.98916228    
SHIM_SETTING [31]  16650.01915845  
SHIM_SETTING [32]  -8279.47292329  
SHIM_SETTING [33]  15222.75008168  
SHIM_SETTING [34]  -3461.22785610  
SHIM_SETTING [35]  30722.70094558  
SHIM_SETTING [36]  1675.13003622   
SHIM_SETTING [37]  2005.10205808   
SHIM_SETTING [38]  2049.75551618   
SHIM_SETTING [39]  2862.24787355   
SHIM_SETTING [40]  0.00000000      
